# Supplementary material for: The Therapeutic Monoclonal Antibody Bamlanivimab Does Not Enhance SARS-CoV-2 Infection by FcR-Mediated Mechanisms
Source: Pathogens. 2023 Nov 30;12(12):1408. doi: 10.3390/pathogens12121408 (PMC10746090; doi:10.3390/pathogens12121408)
Supplement: Supplementary file 1 [file pathogens-12-01408-s001.zip]

Archive with 1 entries (1 files):
- pathogens-2656436-supplementary.pdf
